# Supplementary material for: Identification of Endometriosis Pathophysiologic-Related Genes Based on Meta-Analysis and Bayesian Approach
Source: Int J Mol Sci. 2025 Jan 6;26(1):424. doi: 10.3390/ijms26010424 (PMC11720405; doi:10.3390/ijms26010424)
Supplement: Supplementary file 1 [file ijms-26-00424-s001.zip]

Archive with 1 entries (1 files):
- ijms-3366398-supplementary.pdf
